# Supplementary material for: Whole-genome sequencing identifies I-SceI-mediated transgene integration sites in Xenopus tropicalis snai2:eGFP line
Source: G3 (Bethesda). 2022 Feb 16;12(5):jkac037. doi: 10.1093/g3journal/jkac037 (PMC9073676; doi:10.1093/g3journal/jkac037)
Supplement: jkac037_Supplementary_Table_S1 [file jkac037_supplementary_table_s1.xlsx]

## Sheet: Sheet1
	Table S1 Sequence of the transgene construct (GenBank accession number OM212390)
	CTAAATTGTAAGCGTTAATATTTTGTTAAAATTCGCGTTAAATTTTTGTTAAATCAGCTCATTTTTTAACCAATAGGCCG AAATCGGCAAAATCCCTTATAAATCAAAAGAATAGACCGAGATAGGGTTGAGTGTTGTTCCAGTTTGGAACAAGAGTCCA CTATTAAAGAACGTGGACTCCAACGTCAAAGGGCGAAAAACCGTCTATCAGGGCGATGGCCCACTACGTGAACCATCACC CTAATCAAGTTTTTTGGGGTCGAGGTGCCGTAAAGCACTAAATCGGAACCCTAAAGGGAGCCCCCGATTTAGAGCTTGAC GGGGAAAGCCGGCGAACGTGGCGAGAAAGGAAGGGAAGAAAGCGAAAGGAGCGGGCGCTAGGGCGCTGGCAAGTG…
NOTE	black: Transgenesis vector ISceI-pBSII-SK+ red: Xenopus tropicalis snai2 promoter/enhancer sequence green: GFP3 coding sequence
