# Supplementary material for: Whole-genome sequencing identifies I-SceI-mediated transgene integration sites in Xenopus tropicalis snai2:eGFP line
Source: G3 (Bethesda). 2022 Feb 16;12(5):jkac037. doi: 10.1093/g3journal/jkac037 (PMC9073676; doi:10.1093/g3journal/jkac037)
Supplement: jkac037_Supplementary_Table_S2 [file jkac037_supplementary_table_s2.xlsx]

## Sheet: Sheet1
Table S2. Primers used for validation of insertion sites
Primers	Forward primer	Reverse primer
Primer pair 1	CCC ACT ACA GGT GTG CTT CC	TTG TAA CGG CTG CTG GGA TT
Primer pair 2	TGG GTA GCA CTT GCA TTT AGT G	GAT ATG GCG ACA ACG CAC AC
Primer pair 3	CTC CTC CTA TTT GAA TCC ATC TGT	TTA CCT GTC CAC ACA ATC TGC
Primer pair 4	GGA GGC AAA ACA ATC CTA TTG GG	ACA ACA ACA AAA CTC CTT CAG AAC A
